# Supplementary material for: Genomic Characterization of a Novel Yezo Virus Revealed in Ixodes pavlovskyi Tick Virome in Western Siberia
Source: Viruses. 2025 Oct 11;17(10):1362. doi: 10.3390/v17101362 (PMC12567925; doi:10.3390/v17101362)
Supplement: Supplementary file 1 [file viruses-17-01362-s001.zip]

Archive with 1 entries (1 files):
- viruses-3882135-supplementary.pdf
